# Supplementary material for: Analysing Inequalities in Colorectal Cancer Screening Using an Individual Socioeconomic Status Index
Source: Cancers (Basel). 2024 Nov 25;16(23):3940. doi: 10.3390/cancers16233940 (PMC11640264; doi:10.3390/cancers16233940)
Supplement: Supplementary file 1 [file cancers-16-03940-s001.zip]

Archive with 1 entries (1 files):
- cancers-3252138-supplementary.pdf
